# Supplementary material for: Lymphatic Phenotype of Noonan Syndrome: Innovative Diagnosis and Possible Implications for Therapy
Source: J Clin Med. 2022 May 31;11(11):3128. doi: 10.3390/jcm11113128 (PMC9181165; doi:10.3390/jcm11113128)
Supplement: Supplementary file 1 [file jcm-11-03128-s001.zip]

Archive with 1 entries (1 files):
- jcm-1732808-supplementary.pdf
